# Supplementary material for: A Finite Element Investigation into the Cohesive Properties of Glass-Fiber-Reinforced Polymers with Nanostructured Interphases
Source: Nanomaterials (Basel). 2021 Sep 24;11(10):2487. doi: 10.3390/nano11102487 (PMC8540472; doi:10.3390/nano11102487)
Supplement: Supplementary file 1 [file nanomaterials-11-02487-s001.zip]

Archive with 1 entries (1 files):
- nanomaterials-1377474-supplementary.pdf
